# Supplementary material for: Swallowtail Butterflies Use Multiple Visual Cues to Select Oviposition Sites
Source: Insects. 2021 Nov 22;12(11):1047. doi: 10.3390/insects12111047 (PMC8622024; doi:10.3390/insects12111047)
Supplement: Supplementary file 1 [file insects-12-01047-s001.zip]

Archive with 1 entries (1 files):
- insects-1424131-supplementary.pdf
